# Supplementary material for: Weather constraints on global drone flyability
Source: Sci Rep. 2021 Jun 8;11:12092. doi: 10.1038/s41598-021-91325-w (PMC8187708; doi:10.1038/s41598-021-91325-w)
Supplement: Supplementary file 2 — Supplementary Information 1. [file 41598_2021_91325_MOESM2_ESM.xlsx]

## Sheet: Sheet1
Supplementary Dataset File 1 to Mozhou Gao, Chris H. Hugenholtz, Thomas A Fox, Maja Kucharczyk, Thomas E Barchyn, Paul R Nesbit, "Weather constraints on global drone flyability"
Country or territory	City name	Daylight-only flyability: CD	Daylight-only flyability: WRD	Day-and-night flyability: CD	Day-and-night flyability: WRD	Daylight-only impact: CD (people hrs yr-1 x 103)	Daylight-only impact: WRD (people hrs yr-1 x 103)	Day-and-night impact: CD (people hrs yr-1 x 103)	Day-and-night impact: WRD (people hrs yr-1 x 103)
Côte d'Ivoire	Abidjan	0.0445401	0.53206	0.460907	1	4971.03	2434.58	2804.77	0
Singapore	Singapore	0.0456088	0.541667	0.29819	1	5664.36	2720.23	4165.28	0
Nigeria	Lagos	0.0599797	0.532539	0.326045	1	13506.5	6716.63	9683.61	0
United Republic of Tanzania	Dar es Salaam	0.0740279	0.525123	0.382233	1	6205.54	3182.46	4140.06	0
Malaysia	Kuala Lumpur	0.0820317	0.53457	0.380503	1	7340.84	3721.96	4954.02	0
Indonesia	Jakarta	0.0857939	0.541644	0.298979	0.999977	9846.44	4936.72	7550.34	0.245902
Philippines	Manila	0.0911647	0.527747	0.359278	0.997968	12654.1	6575.39	8921.07	28.2893
China, Taiwan Province of China	Xinbei	0.116418	0.514937	0.364291	0.95464	3886.33	2133.49	2796.09	199.511
Peru	Lima	0.119982	0.5387	0.531545	1	9433.08	4944.76	5021.45	0
Democratic Republic of the Congo	Kinshasa	0.127098	0.541667	0.5613	1	12519.5	6573.62	6292.03	0
Kenya	Nairobi	0.138903	0.528204	0.568408	1	4077.19	2233.9	2043.54	0
Colombia	Bogotá	0.140573	0.541667	0.415207	1	9435.09	5031.75	6420.07	0
Viet Nam	Ho Chi Minh City	0.144893	0.533566	0.543657	1	7355.9	4012.41	3925.61	0
China, Hong Kong SAR	Hong Kong	0.145781	0.541724	0.485416	0.998289	6447.35	3458.91	3883.9	12.9142
United States of America	Chicago	0.149675	0.537355	0.501565	0.998597	15989.1	8699.38	9372.34	26.3723
China	Haerbin	0.155298	0.542055	0.514967	0.998916	22856.4	12391.3	13124.3	29.3189
China	Wulumqi	0.164412	0.540218	0.549518	0.999943	17098.3	9408.35	9218.03	1.16732
Thailand	Bangkok	0.165242	0.539933	0.58999	1	8797.86	4848.84	4321.27	0
China	Changchun	0.165964	0.542283	0.521755	0.99919	13238	7264.97	7590.78	12.8555
China	Shenyang	0.166604	0.542386	0.521606	0.999259	11325.1	6218.56	6500.93	10.0735
Viet Nam	Hà Noi	0.16718	0.537982	0.527049	0.999863	3896.1	2161.41	2212.56	0.639974
China	Beijing	0.168246	0.542443	0.524916	0.99927	11063.6	6086.21	6319.35	9.71179
Ethiopia	Addis Ababa	0.169066	0.539362	0.548384	1	3983.25	2208.16	2164.91	0
Brazil	Brasília	0.172912	0.539499	0.578733	0.999852	18231.5	10150.8	9286.01	3.27123
Russian Federation	Saint Petersburg	0.178093	0.590122	0.358649	0.984507	10305	5139.03	8041.23	194.255
Bangladesh	Chittagong	0.187194	0.538563	0.543673	0.999053	17073.7	9692.88	9585.54	19.8982
China	Tianjin	0.189139	0.528788	0.410016	0.915246	10019.7	5822.68	7290.33	1047.28
Bangladesh	Dhaka	0.191132	0.539853	0.614961	0.999772	4060.38	2309.86	1932.83	1.14577
Russian Federation	Moscow	0.193648	0.572599	0.414426	0.987545	4408.98	2336.95	3201.8	68.103
Myanmar	Yangon	0.195026	0.540754	0.582653	1	4291.96	2448.61	2225.21	0
China	Dalian	0.19783	0.534525	0.426601	0.948146	7328.44	4252.47	5238.44	473.73
South Africa	Cape Town	0.201188	0.494876	0.536678	0.922996	4619.33	2921	2679.27	445.296
Mexico	Guadalajara	0.201953	0.541438	0.598534	1	17383.4	9988.56	8744.88	0
United Kingdom	London	0.202924	0.554833	0.556052	0.978435	7416.01	4141.84	4130.49	200.641
India	Madras	0.206299	0.534102	0.645025	0.999966	24041.9	14112.5	10752.5	1.03736
Brazil	Belo Horizonte	0.206638	0.538495	0.594988	1	10677.1	6210.97	5450.69	0
Canada	Toronto	0.21094	0.541564	0.514855	0.980444	4889.59	2840.8	3006.31	121.183
Japan	Kitakyushu-Fukuoka M.M.A.	0.211415	0.544918	0.582907	0.996064	29487.7	17016.9	15596.4	147.185
United States of America	Washington, D.C.	0.212889	0.546185	0.504713	0.98373	9796.85	5648.46	6164.64	202.503
China	Ji'nan, Shandong	0.215869	0.543333	0.614011	1	6937.5	4040.31	3414.99	0
Japan	Nagoya	0.219344	0.541131	0.599366	0.986891	14961.5	8794.38	7678.29	251.238
Angola	Luanda	0.219912	0.538358	0.732185	1	6497.98	3845.38	2230.85	0
India	Bangalore	0.22047	0.538426	0.672852	0.999932	15911.2	9421.3	6677.5	1.39803
China	Xi'an, Shaanxi	0.221862	0.544851	0.483993	0.987817	6509.11	3807.31	4316.39	101.912
Japan	Osaka	0.223445	0.543972	0.660713	0.998596	7417.76	4356.04	3240.91	13.4066
France	Paris	0.225938	0.554685	0.601202	0.994079	8528.02	4906.14	4393.65	65.2359
Japan	Tokyo	0.228681	0.544359	0.626599	0.998573	4264.34	2519.07	2064.4	7.88696
Brazil	São Paulo	0.229905	0.537354	0.660195	1	4685.59	2814.94	2067.52	0
United States of America	Los Angeles-Long Beach-Santa Ana	0.232967	0.541895	0.677994	0.999407	6799.76	4061.11	2854.59	5.25985
China	Qingdao	0.235421	0.540492	0.643354	0.999669	6117.37	3676.51	2853.51	2.64747
Australia	Sydney	0.236268	0.538495	0.641925	0.98857	3794.01	2292.63	1778.82	56.7837
China	Kunming	0.245192	0.543321	0.675448	0.999909	5768.35	3490.01	2480.27	0.697913
India	Hyderabad	0.246032	0.533087	0.671055	1	11196.5	6933.69	4884.85	0
Turkey	Istanbul	0.246533	0.548775	0.629011	0.98307	11445.4	6854.25	5635.44	257.176
Brazil	Rio de Janeiro	0.247955	0.539271	0.717094	1	3493.88	2140.48	1314.34	0
India	Poona	0.249992	0.534638	0.640404	0.999304	9245	5736.29	4432.57	8.58162
United States of America	Phoenix-Mesa	0.252032	0.554	0.620264	0.996635	4765.08	2841.33	2419.18	21.439
China	Chongqing	0.252246	0.54291	0.658129	0.999578	5539.25	3386.05	2532.53	3.12611
Republic of Korea	Seoul	0.253526	0.547064	0.60512	0.998723	7437.46	4512.81	3934.37	12.7262
United States of America	Philadelphia	0.255108	0.545375	0.671838	0.999487	4693.31	2864.44	2067.64	3.23527
China	Zhengzhou	0.257264	0.536566	0.600038	0.970826	5441.91	3395.51	2930.46	213.753
India	Bombay	0.257851	0.537377	0.709057	0.999601	8142.2	5075.48	3191.96	4.3742
India	Surat	0.259874	0.538677	0.725737	0.999977	7404.32	4615.14	2743.77	0.228093
China	Chengdu	0.262666	0.542819	0.688901	0.998369	5323.63	3300.89	2246.16	11.7763
Australia	Melbourne	0.263425	0.539351	0.705507	0.999007	3628.36	2269.15	1450.67	4.8904
China	Changsha	0.265211	0.543082	0.688388	0.999019	5194.95	3230.41	2203.09	6.93358
United States of America	New York-Newark	0.266427	0.551091	0.658277	0.998346	4491.03	2748.28	2092.08	10.1281
Mexico	Mexico City	0.26755	0.537445	0.724135	1	3793.71	2395.79	1428.84	0
United States of America	Atlanta	0.269022	0.551217	0.650558	0.996612	4241.91	2604.32	2027.84	19.6612
India	Calcutta	0.278928	0.53328	0.711188	0.998242	5811.44	3761.5	2327.66	14.1664
China	Wuhan	0.279429	0.542523	0.718646	0.999715	4602.43	2922	1797.06	1.82044
South Africa	Johannesburg	0.282596	0.539214	0.784728	0.999886	3312.65	2127.71	994.032	0.526975
Pakistan	Karachi	0.283197	0.543367	0.781335	0.999658	11536.1	7348.96	3519.15	5.51057
China	Foshan	0.284079	0.543606	0.71056	0.999578	4023.46	2564.92	1626.65	2.37128
Argentina	Buenos Aires	0.285335	0.536818	0.71399	0.994103	10829.8	7018.93	4334.12	89.368
China	Guangzhou, Guangdong	0.286712	0.552028	0.583384	0.983211	4007.15	2516.64	2340.48	94.3156
Spain	Barcelona	0.288373	0.553179	0.730453	0.99919	4709.2	2956.85	1783.73	5.3633
India	Ahmadabad	0.288719	0.54299	0.782656	1	5110.26	3283.43	1561.53	0
United States of America	Dallas-Fort Worth	0.28884	0.544599	0.707395	0.996132	4065.53	2603.42	1672.75	22.1131
China	Dongguan	0.290823	0.544074	0.701372	0.998414	3801.32	2443.85	1600.7	8.50114
Turkey	Ankara	0.292839	0.5489	0.699136	0.999761	3618.97	2308.55	1539.7	1.22475
India	Delhi	0.299011	0.537959	0.793041	0.999692	4647.1	3063.03	1372	2.04205
Mexico	Monterrey	0.299356	0.541758	0.764792	1	3415	2233.52	1146.43	0
Iraq	Baghdad	0.305298	0.525331	0.799521	0.980629	4963.13	3391.16	1432.27	138.39
China	Nanjing, Jiangsu	0.307701	0.549824	0.659149	0.999852	3684.89	2396.15	1814.25	0.788902
China	Suzhou, Jiangsu	0.312071	0.550943	0.679915	0.999361	3149.15	2055.66	1465.26	2.92454
China	Shanghai	0.317316	0.549767	0.722405	0.99927	3033.29	2000.47	1233.41	3.24478
China	Hangzhou	0.317317	0.545044	0.743958	0.999863	3021.39	2013.53	1133.18	0.606269
Pakistan	Lahore	0.321515	0.541974	0.809202	0.999247	8577.7	5790.55	2412.15	9.52472
Sudan	Khartoum	0.330141	0.536943	0.78002	0.999498	3904.51	2699.09	1282.23	2.92683
Spain	Madrid	0.330238	0.54995	0.787106	0.999669	3740.99	2513.78	1189.13	1.84893
China	Shenzhen	0.335179	0.54704	0.77028	0.999726	2904.51	1978.92	1003.62	1.19681
Saudi Arabia	Jiddah	0.336868	0.540492	0.851293	0.999555	4795.4	3322.91	1075.36	3.21768
Iran (Islamic Republic of)	Tehran	0.336895	0.547006	0.737143	0.999977	6057.27	4137.97	2401.12	0.208555
Egypt	Cairo	0.346128	0.537116	0.821259	0.987132	13666.3	9674.56	3735.79	268.941
Chile	Santiago	0.349782	0.542716	0.841178	1	4400.17	3094.54	1074.78	0
United States of America	Houston	0.365481	0.54566	0.8866	0.999395	3376.74	2417.88	603.485	3.21844
United States of America	Miami	0.376871	0.54469	0.886564	0.999989	2811.2	2054.09	511.759	0.0515001
Saudi Arabia	Riyadh	0.384703	0.540719	0.910513	0.996999	2836.63	2117.36	412.552	13.8366
Egypt	Alexandria	0.395997	0.542819	0.948269	0.999144	3189.53	2414.22	273.174	4.51963
