# Supplementary material for: Weather constraints on global drone flyability
Source: Sci Rep. 2021 Jun 8;11:12092. doi: 10.1038/s41598-021-91325-w (PMC8187708; doi:10.1038/s41598-021-91325-w)
Supplement: Supplementary file 3 — Supplementary Information 2. [file 41598_2021_91325_MOESM3_ESM.xlsx]

## Sheet: FAA 14 CFR Part 107 05 May 2020
Supplementary Dataset File 2 to Mozhou Gao, Chris H. Hugenholtz, Thomas A Fox, Maja Kucharczyk, Thomas E Barchyn, Paul R Nesbit, "Weather constraints on global drone flyability"
Manufacturer	Model	Total Active
DJI	Mavic Pro	37857
DJI	Mavic Air	34174
DJI	Spark	28930
DJI	Mavic 2 Pro	20898
DJI	Phantom 4 Pro	14316
DJI	M1P	9151
DJI	PHANTOM 4	8013
Intel	SS2.5	7899
DJI	Mavic 2 Zoom	6475
DJI	Mavic Pro Platinum	6052
DJI	Mavic Pro 2	5559
GoPro	Karma	4708
DJI	Inspire 2	4470
DJI	Phantom 3 Standard	3803
dji	L1P	3332
DJI	WM331A	3007
DJI	Mavic	2888
DJI	M1X	2441
dji	phantom 3	2393
DJI	U11X	2325
DJI	Inspire 1	2267
Parrot	Bebop 2	2241
DJI	Phantom 3 Professional	2217
Yuneec	Typhoon H	2189
DJI	Mavic 2	2007
PARROT	ANAFI	1987
DJI	Phantom 4 Advanced	1836
dji	MM1A	1827
DJI	Mavic Mini	1816
3DR	Solo	1815
DJI	Phantom 4 pro V2.0	1731
dji	L1z	1470
DJI	W321	1433
DJI	Phantom 3 Pro	1430
DJI	Mavic 2 Enterprise Dual	1360
Intel	SSv3.0	1180
DJI	Phantom 3 Advanced	1155
YUNEEC	BREEZE 4K	1028
Yuneec	Breeze	1014
DJI	WM330A	1010
DJI	Matrice 210	980
DJI	AIR	963
Autel	EVO	961
DJI	Mavic Pro M1P	956
DJI	Phantom 4 Pro v2	931
DJI	Phantom 4 Pro+	929
Holy Stone	HS100	914
DJI	Mavic 2 Enterprise	847
Parrot	Bebop Drone 2	802
DJI	WM331S	760
Dji	Dji Spark	692
Kespry	Kespry Drone 2	672
DJI	PHANTOM 4 PROFESSIONAL	668
DJI	Phantom 3 SE	661
Holy Stone	HS700	654
Hubsan	H501S	641
DJI	Matrice 600 Pro	638
DJI	Phantom 4 RTK	630
Mavic	Air	627
DJI	Inspire 1 Pro	612
DJI	Phantom	592
DJI	Phantom 4 Pro Plus	587
DJI	DJI Mavic AIR	581
Autel Robotics	Evo	578
Intel Corporation	Intel Shooting Star Drone	576
DJI	phantom 4 pro +	567
DJI	Phantom 3 4k	540
DJI	DJI Mavic Pro	536
Go Pro	Karma	515
DJI	T650A	509
Yuneec	Typhoon Q500 4K	485
DJI	Matrice 200	463
Yuneec	H520	450
DJI	Inspire 1 V2.0	448
Skydio Inc.	R3	440
DJI	Mavic 2 Pro L1P	434
DJI	wm332a	430
Autel Robotics	X-Star Premium	426
DJI	Magic Pro	410
DJI	Magic Air	397
DJI	MavicPRO	397
3D Robotics	Solo	392
Skydio Inc.	R1	390
DJI	Phantom 2	388
Parrot	Bebop	386
DJI	M210	377
dji Mavic Pro	M1P	374
DJI	Matrice 100	364
Autel	X-Star Premium	352
Artom	Starling	340
Yuneec	Q500	335
Yuneec	Q500 4K	332
Parrot	Bebop2	328
DJI	Phantom Pro 4	325
DJI	w323b	305
DJI	M600	301
DJI	Phantom 4Pro	299
Parrot	Disco	296
DJI	Matrice 210 V2	295
Mavic	Pro	294
DJI	W323	293
Promark	P70-gps	287
DJI	INSPIRE 1 V2	283
DJI	M600 Pro	282
DJI	W323A	278
DJI	Matrice 600	274
dji	inspire	274
YUNEEC	TYPHOON H PLUS	274
DJI	Phantom 4 PRO Obsidian	272
DJI	DJI MAVIC 2 PRO	272
Wing Aviation LLC	Hummingbird V2	268
DJI	Mavic Pro 2 Zoom	268
Yuneec	Typhoon H Pro	266
DJI	Mavic Air U11X	263
The Drone Racing League	Racer4	263
Yuneec	Mantis Q	261
GoPro	Karma Drone	256
DJI	Phantom4	252
DJI	Mavic Pro (M1P)	250
Quad Lug	Q Box-450	250
FireflyDroneShows	Firefly01	250
DJI	Mavic 2 Enterprise Zoom	243
Holy Stone	HS720	239
DJI	Mavik Pro	238
DJI	Matrice 200 v2	237
DJI	Spark MM1A	237
Contixo	F18	235
HORIZON HOBBY	SYNC 251 FPV RTF	231
Parrot	Anafi Thermal	228
Potensic	D80	227
Parrot	Bebop 2 Power	218
DJI	Mavic2 Pro	215
DJI	w325	215
Holy Stone	HS700D	215
DJI	T601	204
DJI	T600	202
Holy Stone	HS100G	198
Holystone	HS100	195
DJI	Phantom 4 Pro+ V2.0	194
Promark	P70-VR	190
Yuneec	Typhoon Q500	186
DJI	TELLO	184
DJI	M200	184
Hubsan	Zino	181
DJI	Phantom 4 Pro 2.0	180
DJI	MavicAir	177
DJI	Mavic 2 ZOOM L1Z	176
DJI	PV331	176
Mavic	M1P	176
DJI	Matrice 210 RTK	175
Hobby Zone	Mini Apprentice S	173
DJI	Mavic Pro Platinum M1X	170
DJI	Phantom4 Pro	170
dji	mavic2pro	169
SenseFly	ebee Plus	169
DJI	DJI Phantom 4 Pro	169
DJI	Inspire2	168
DJI	M600P	167
Sensefly	eBee	165
Yuneec	Typhoon	164
Quad Lug	QBOX-450	163
senseFly	eBee X	162
DJI	Mavik Air	158
DJI	P4P	158
DJI	Mavic Platinum	156
Dji	W322b	156
DJI	Pro	154
Verge Aero	x1	150
Verge Inc.	X1	150
Zipline International Inc.	Zip	150
Parrot	AR Drone 2.0	148
Promark	GPS shadow drone	148
Holy Stone	HS 100	147
Parrot	BEBOP 2 FPV	146
DJI	Mavic Zoom	145
Flyzone	FLZA-3000 RTF	145
Dji	Magic 2 Pro	142
DJI	M100	140
DJI	MAVIC2	139
DJI	Phantom 4 Pro V 2.0	138
Potensic	T25	135
DJI	DJI MAVIC PRO 2	135
DJI	Phantom Pro	134
DJI	Mavic Platinum Pro	133
DJI	WM3315	133
Mavic Pro	M1P	132
DJI	Mavic Enterprise Dual	130
DJI	phantom3	130
DJI	WM334R	130
Google Inc.	Hummingbird V2	130
VIVITAR	DRC-446	128
DJI	Phantom Standard	121
DJI Mavic 2 Pro	L1P	121
Traxxas	Aton	117
Aerovironment	Quantix	116
DJI	L1DE	115
DJI	Phantom 4 Adv	115
DJI	Phantom 4 Pro WM331A	115
MJX	Bugs 3	115
potensic	t35	115
GoPro	GoPro Karma	113
DJI	DJI MAVIC 2 Zoom	113
DJI	Mavic Pro Alpine White	110
DJI	S1000	110
DJI	WM331A P4PRO	109
Promark	p70-cw	109
DJI	Mavic 2Pro	108
DJI	Mavic Pro Zoom	107
Yuneec	Flying Camera A	106
DJI	F450	106
Skydio	Skydio 2	104
DJI	Mavric Pro	103
DJI	MIP	102
DJI	Mavic Enterprise	101
DJI	Mavic Pro2	101
Dji Mavic Air	U11X	100
Autel	x star premium	100
Contixo	F20	100
Mavic	Mavic Pro	100
Zipline International	Stork	100
3DR	Iris+	99
SZ DJI Technology Co., Ltd.	M1P	99
DJI	W328	99
Dji	Mavic2 zoom	96
SYMA	X5C	96
DJI	M1P MAVIC PRO	96
DJI	M210 RTK	95
DJI	Phantom 3 Standard W321	95
DJI	DJI MAVIC PRO PLATINUM	93
DJI	DJI Phantom 4	93
DJI	Inspire 1 T600	93
Skydio	SDRC2V1	92
DJI	MT1SS5	91
DJI	Pro Platinum	91
Dji	4	90
dji	mavic pro 2 L1P	89
DJI	Mavick Pro	89
DJI	W322A	89
DJI	Mavic 2 Pro (L1P)	88
DJI	MP1	88
Mavic	Mavic air	87
DJI	GL200A	84
DJI	M210 V2	83
DJI	Magic Pro Platinum	83
DJI	Phantom 4 Advance	83
Hubsan	H501S-S	82
Mavic	2 Pro	81
Parrot	Bebop Drone	81
DJI	Phanton 4 Pro	81
DJI	Inspire 2 T650A	81
DJI	Inspire1	81
Promark	GPS Shadow	80
DJI	Phantom Pro 3	80
Dji	WM331A PHANTOM 4 PRO	79
Yuneec	Breeze4k	79
DJI	Phantom 3se	78
Autel Robotics	X Star Premium	78
DJI	Phantom 4 Standard	77
Syma	X8SW	77
MJX	BUGS 5W	77
Mavic	Pro Platinum	76
DJI	Mini	76
Eachine	Wizard x220	76
DJI Spark	MM1A	75
DJI	W322	75
DJI	Mavic 2 Pro Zoom	74
DJI	Phantom 1	74
DJI	Phantom 2 Vision Plus	74
DJI	Phantom 4 pro V.2	74
N/A	N/A	74
Potensic	D85	73
DJI	Mavick Air	73
DJI	Mavik 2 pro	73
DJI	Phantom 4 WM330A	73
DJI	Marvic Air	72
DJI	WM33OA	72
Hubsan	501S	72
Nightingale Security	Blackbird Block 1.5	72
YUNEEC	Q5004K	72
DJI	DJI Phantom 3 Standard	72
DGI	Mavic Pro	71
DJI	Mavic Pro 1	71
dji	P330D	71
PCS Edventures	RubiQ	71
Holy Stone	HS270W	71
Solo	3DR	71
Dji	Phantom 4 v2.0	69
DJI	S1000+	69
contixo	F22	69
DJI	Inspire 1 RAW	69
Mavic	Pro 2	69
DJI	Matrice 210 RTK V2	68
DJI	S900	68
HolyStone	HS700	68
DJI	Mavic Zoom 2	67
AUTEL	X-Star	67
DJI	M210RTK	66
DJI	M2E Zoom	66
Ryze	Tello	66
Snaptain	S5C	66
SZ DJI TECHNOLOGY CO., LTD	M1P	64
Vantage Robotics	Snap	64
DJI	Mavic Air 2	64
DJI	Phantom 2 Vision	64
DJI	mavric air	63
DJI	Phantom4PRO	63
DJI	F550	63
DJI	DJI Inspire 2	62
DJI	L1P Mavic 2 Pro	62
DJI	Mavic 2 DUAL Enterprise	62
DJI	Mavic Pro Platnium	62
Freefly	Alta 6	62
potensic	t18	61
DJI	Phantom 2 vision +	61
DJI	S01A	61
DJI	Phantom Advanced	60
FREEFLY	ALTA 8	60
GoPro	KWST1	60
DJI	M2E	60
Intel	Falcon 8+	60
Mavic	M1x	60
Hubsan	Zino Pro	59
Mavic	Mavic 2 Pro	59
Propel	Sky rider	59
Propel	Tilt	59
Home built	Home built	59
DJI	Phantom Professional	59
DJI	GL300C	59
DJI	Magic 2 Zoom	59
Skydio	R1	59
Parrot	Anafi Work	58
DGI	SPARK	58
DJI	M2E Dual	58
DJI	P330Z	58
DJI	Phantom 2 Vision+	58
DJI	Phantom 3 Std	58
SKY VIPER	v2900PRO	57
Flyability	Elios	57
Google LLC.	Hummingbird V2	57
3DR	3DR Solo	57
Anduril Industries	Lattice Ghost UAS 3.0	57
Armattan	Rooster	56
Dji	Enterprise Dual	56
DJI	M1P (Mavic Pro)	56
DJI	Mavic M1P	56
Mavic	L1P	56
Wing Aviation LLC	HummingbirdnV2	55
DJI	Mavic 2 DUAL	55
DJI	Phantom 4 Pro RTK	55
DJI	SPARK Alpine White	55
DJI	Mavic Pro M1X	54
DJI	Mavic Pro Platinium	54
DJI	Phantom 4 v2	54
Anafi	Parrot	54
DGI	Mavic Air	54
Tello	TLW004	54
senseFly	albris	53
DJI	Magic Pro 2	53
Yuneec	Typhoon 4k	53
Armattan	Chameleon	53
FORCE1	F100GHOST	53
Holy Stone	HS300	52
DJI	Matrice M210	52
DJI	Mavic Pro Platinum (M1X)	52
DJI	RC1A	52
Hubsan	H501S X4	52
DBPOWER	X400W	52
DJI	Inspire 1 V 2.0	52
DJI	Flame Wheel F450	51
DJI	Maverick Pro	51
DJI	Phantom 4 Plus	51
Sky Rider	Condor Pro	51
DJI	Mavic 2 Pro - L1P	50
Blade	Chroma	50
DJI	ENT Zoom	50
Emax	Hawk 5	50
Zipline International Inc	Stork	50
YUNEEK	TYPHOON H	49
DJI	4 Pro	49
DJI	Phantom 3 Advance	49
Holy Stone	HS110D	49
Parrot	AR.Drone 2.0	49
Lockheed Martin	Indago 3.1	48
MJX	BUGS 2w	48
Swellpro	Splash Drone 3	48
Xiaomi	Mi drone 4K	48
GreenSight Agronomics	Dreamer	48
DJI	Mavic Air (U11X)	48
DJI	Mavic Pro - M1P	48
DJI	Phantom 4 Advanced+	48
DJI	Spark (MM1A)	48
DJI	Mavic-Air	47
DJI	P4	47
Ruko	F11 Pro	47
Promark	p70	47
Holy Stone	HS120D	47
Event 38	E384	46
SJRC	F11	46
Swellpro	Spry	46
3D Robotics	3DR Solo	46
DJI	Zoom	46
Hubsan	H501SS	46
DJI	DJI Phantom 3 Professional	45
DJI	M1X Mavic Pro Platinum	45
Drocon	Bugs 3	45
DJI	Matrice	45
DJI	Phantom 4 Pro + v2.0	45
DJI	Phantom 4 Advanced +	44
DJI	Phantom Standard 3	44
Flyzone	FLZA 3000	44
GoPro	QKWXX-601	44
Yuneec	Typhoon G	44
Yuneec	Typhoon Q500+	44
3DR ROBOTICS	SOLO	43
BirdsEyeView	FireFly6 Pro	43
DJI	Inspire Pro	43
Mavic Air	U11X	43
Parrot	BEBOP 2 DRONE	43
Parrot	Parrot BEBOP 2	43
Holy Stone	HS 700	43
Holy Stone	HS-100	43
dji	standard	43
DJI	Phantom3 standard	42
Yuneec	q500+	42
Sharper Image	DX-4	42
DUAL RC	Elanus Duo	42
DJI	DJI Mavic Mini	41
DJI	MM1A Spark	41
DJI MAVIC PRO PLATINUM	M1X	41
Syma	X8HG	41
VIVITAR	AEROVIEW	41
Vivitar	Drc-888	41
Parrot	Beebop 2	41
Aeryon Defense	MKIII	40
DJI	Inspire II	40
DJI	Mavic 1 Pro	40
DJI	Phantom 4 Pro Obsidian Edition	39
Parrot	Disco FPV	39
Potensic	D88	39
Eachine	E58	39
Eachine	E511S	38
HUBSAN	H501A	38
Mjx	Bugs 2	38
Parrot	AR.Drone2.0	38
Parrot	Bebop 1	38
Parrot	Bepop 2	38
DJI	Maverick Air	38
DJI	Phanton 4	38
DJI	Sparks	38
Dji	TLW004	38
DJI Mavic	M1P	38
AeroVironment	Puma Block 3	38
DJI	Flamewheel F450	38
DJI	L1ZE	38
SenseFly	eBee SQ	38
SZ DJI TECHNOLOGY CO	M1P	38
Sensefly	eBee RTK	37
Skydio	Skydio2	37
SZ DJI TECHNOLOGY CO., LTD.	MM1A	37
Microdrones	MD4-1000	37
Polaroid	pl800	37
ProMark	Shadow	37
Yuneec	Typhoon Q5004K	37
Aeryon	SkyRanger	37
Anduril Industries	Ghost 3.0	37
Autel Robotics	x-star	37
Contixo	F24 Pro	37
DJI	Mavic Air	37
DJI	Phantom 4K	37
DJI	PV330	37
DJI	SO1A	37
DJI	Marvic Pro	36
DJI	PHANTOM 3 W321	36
DJI	Phantom 4 Pro (WM331A)	36
DJI	Phantom 4 Pro Version 2	36
SYMA	X5SW	36
SZ DJI Technology Co., LTD	L1P	36
SZ DJI TECHNOLOGY CO., ltd.	Mavic Pro	36
ENDURANCE	QUADCOPTER	36
Force1	F200W Shadow	36
DGI	Phantom 4 Pro	36
DJI	M200 v2	36
syma	x5c-1	35
SZ DJI TECHNOLOGY CO.	M1P	35
SZ DJI Technology Co., LTD	WM331A	35
Wingsland	S6	35
Propel	Cloud Rider HD 2.0	35
DJI	Mavic 2 Professional	35
dji mavic 2 zoom	L1Z	35
E-Flite	Apprentice S 15e	35
freefly systems	Alta 8	35
Holy Stone	F181	34
Parrot	Mambo	34
Promark Gps	P70-GPS	34
DJI	L1P RM500	34
DJI	M210 RTK V2	34
DJI	M600Pro	34
Skyrocket Toys LLC	01602	34
Traxxas	7908	34
Wingtra	WingtraOne	34

## Sheet: Common drone class
FAA_rank	model	registrations	type	manufacturer	mws_b	mws_n	mws_q	mws_m	mws_s	mint_b	mint_n	mint_q	mint_m	mint_s	maxt_b	maxt_n	maxt_q	maxt_m	maxt_s	maxp_b	maxp_n	maxp_q	IP_rating	maxp_m	maxp_s	misc_weather	avail	urls	n_params	contact	file_name
1	Mavic Pro	37857	rotary	DJI	1	10	NA	0	M	1	0	NA	0	M	1	40	NA	0	M	1	0	"Don't use aircraft in rain, snow, and fog"	NA	0	M	"Do not use the aircraft in severe weather conditions. These include wind speeds exceeding 10 m/s, snow, rain and fog. Optimal battery performance only occurs at temperatures > 20C; the maximum wind resistance also can be found in FAQ: level 5 winds on the Beaufort scale"	1	https://dl.djicdn.com/downloads/mavic/20171219/Mavic%20Pro%20User%20Manual%20V2.0.pdf	4	NA	FAA001_manual.pdf
6	M1P	9151	rotary	DJI	1	10	NA	0	M	1	0	NA	0	M	1	40	NA	0	M	1	0	"Don't use aircraft in rain, snow, and fog"	NA	0	M	"Do not use the aircraft in severe weather conditions. These include wind speeds exceeding 10 m/s, snow, rain and fog. Optimal battery performance only occurs at temperatures > 20C; the maximum wind resistance also can be found in FAQ: level 5 winds on the Beaufort scale"	1	https://dl.djicdn.com/downloads/mavic/20171219/Mavic%20Pro%20User%20Manual%20V2.0.pdf	4	NA	FAA001_manual.pdf
44	Mavic Pro M1P	956	rotary	DJI	1	10	NA	0	M	1	0	NA	0	M	1	40	NA	0	M	1	0	"Don't use aircraft in rain, snow, and fog"	NA	0	M	"Do not use the aircraft in severe weather conditions. These include wind speeds exceeding 10 m/s, snow, rain and fog. Optimal battery performance only occurs at temperatures > 20C; the maximum wind resistance also can be found in FAQ: level 5 winds on the Beaufort scale"	1	https://dl.djicdn.com/downloads/mavic/20171219/Mavic%20Pro%20User%20Manual%20V2.0.pdf	4	NA	FAA001_manual.pdf
10	Mavic Pro Platinum	6052	rotary	DJI	1	10	NA	0	M	1	0	NA	0	M	1	40	NA	0	M	1	0	"Avoid flying in rain, snow, and fog"	NA	0	M	"Do not use the aircraft in severe weather conditions. These include wind speeds exceeding 10 m/s, snow, rain and fog; Optimal battery performance only occurs at temperatures > 20C"	1	https://dl.djicdn.com/downloads/mavic/Mavic_Pro_User_Manual_v2.0_en.pdf	4	NA	FAA010_manual.pdf
18	M1X	2441	rotary	DJI	1	10	NA	0	M	1	0	NA	0	M	1	40	NA	0	M	1	0	"Avoid flying in rain, snow, and fog"	NA	0	M	"Do not use the aircraft in severe weather conditions. These include wind speeds exceeding 10 m/s, snow, rain and fog; Optimal battery performance only occurs at temperatures > 20C"	1	https://dl.djicdn.com/downloads/mavic/Mavic_Pro_User_Manual_v2.0_en.pdf	4	NA	FAA010_manual.pdf
2	Mavic Air	34174	rotary	DJI	1	10	NA	0	M	1	0	NA	0	M	1	40	NA	0	M	1	0	"Don't use aircraft in rain, snow, and fog"	NA	0	M	"Do not use the aircraft in severe weather conditions. These include wind speeds exceeding 10 m/s, snow, rain and fog. Optimal battery performance only occurs at temperatures > 20C"	1	https://dl.djicdn.com/downloads/Mavic%20Air/Mavic_Air_User_Manual_v1.2_en.pdf	4	NA	FAA002_manual.pdf
20	U11X	2325	rotary	DJI	1	10	NA	0	M	1	0	NA	0	M	1	40	NA	0	M	1	0	"Don't use aircraft in rain, snow, and fog"	NA	0	M	"Do not use the aircraft in severe weather conditions. These include wind speeds exceeding 10 m/s, snow, rain and fog. Optimal battery performance only occurs at temperatures > 20C"	1	https://dl.djicdn.com/downloads/Mavic%20Air/Mavic_Air_User_Manual_v1.2_en.pdf	4	NA	FAA002_manual.pdf
42	Air	963	rotary	DJI	1	10	NA	0	M	1	0	NA	0	M	1	40	NA	0	M	1	0	"Don't use aircraft in rain, snow, and fog"	NA	0	M	"Do not use the aircraft in severe weather conditions. These include wind speeds exceeding 10 m/s, snow, rain and fog. Optimal battery performance only occurs at temperatures > 20C"	1	https://dl.djicdn.com/downloads/Mavic%20Air/Mavic_Air_User_Manual_v1.2_en.pdf	4	NA	FAA002_manual.pdf
3	Spark	28930	rotary	DJI	1	10	NA	0	M	1	0	NA	0	M	1	40	NA	0	M	1	0	"Don't use aircraft in rain, snow, and fog"	NA	0	M	"Do not use the aircraft in severe weather conditions. These include wind speeds exceeding 10 m/s, snow, rain and fog"; "battery capacity is significantly reduced when flying in low temperature (0 degree C - 5 degre C)"; "batteries cannot be used in exextremely low temperature (< 0 degree C) environments."	1	https://dl.djicdn.com/downloads/Spark/Spark_User_Manual_v1.6_en.pdf	4	NA	FAA003_manual.pdf
28	MM1A	1827	rotary	DJI	1	10	NA	0	M	1	0	NA	0	M	1	40	NA	0	M	1	0	"Don't use aircraft in rain, snow, and fog"	NA	0	M	"Do not use the aircraft in severe weather conditions. These include wind speeds exceeding 10 m/s, snow, rain and fog"; "battery capacity is significantly reduced when flying in low temperature (0 degree C - 5 degre C)"; "batteries cannot be used in exextremely low temperature (< 0 degree C) environments."	1	https://dl.djicdn.com/downloads/Spark/Spark_User_Manual_v1.6_en.pdf	4	NA	FAA003_manual.pdf
4	Mavic 2 Pro	20898	rotary	DJI	1	10	NA	0	M	1	-10	NA	0	M	1	40	NA	0	M	1	0	"Don't use aircraft in rain, snow, and fog"	NA	0	M	"Do not use the aircraft in severe weather conditions. These include wind speeds exceeding 10 m/s, snow, rain and fog; Phantom 4 cannot operate within the polar areas"; "always fly in good weather and avoid flying the rain or heavy wind"; "controller and battery only work when temperature is between 0 - 40 degree C"; "the maximum wind resistance also can be found in FAQ: level 5 winds on the Beau…	1	https://dl.djicdn.com/downloads/Mavic_2/Mavic_2_Pro_Zoom_User_Manual_v2.2_en.pdf	4	NA	FAA004_manual.pdf
11	Mavic Pro 2	5559	rotary	DJI	1	10	NA	0	M	1	-10	NA	0	M	1	40	NA	0	M	1	0	"Don't use aircraft in rain, snow, and fog"	NA	0	M	"Do not use the aircraft in severe weather conditions. These include wind speeds exceeding 10 m/s, snow, rain and fog; Phantom 4 cannot operate within the polar areas"; "always fly in good weather and avoid flying the rain or heavy wind"; "controller and battery only work when temperature is between 0 - 40 degree C"; "the maximum wind resistance also can be found in FAQ: level 5 winds on the Beau…	1	https://dl.djicdn.com/downloads/Mavic_2/Mavic_2_Pro_Zoom_User_Manual_v2.2_en.pdf	4	NA	FAA004_manual.pdf
15	L1P	3332	rotary	DJI	1	10	NA	0	M	1	-10	NA	0	M	1	40	NA	0	M	1	0	"Don't use aircraft in rain, snow, and fog"	NA	0	M	"Do not use the aircraft in severe weather conditions. These include wind speeds exceeding 10 m/s, snow, rain and fog; Phantom 4 cannot operate within the polar areas"; "always fly in good weather and avoid flying the rain or heavy wind"; "controller and battery only work when temperature is between 0 - 40 degree C"; "the maximum wind resistance also can be found in FAQ: level 5 winds on the Beau…	1	https://dl.djicdn.com/downloads/Mavic_2/Mavic_2_Pro_Zoom_User_Manual_v2.2_en.pdf	4	NA	FAA004_manual.pdf
9	Mavic 2 Zoom	6475	rotary	DJI	1	10	NA	0	M	1	-10	NA	0	M	1	40	NA	0	M	1	0	"Don't use aircraft in rain, snow, and fog"	NA	0	M	"Do not use the aircraft in severe weather conditions. These include wind speeds exceeding 10 m/s, snow, rain and fog"; "Phantom 4 cannot operate within the polar areas; always fly in good weather and avoid flying the rain or heavy wind"; "controller and battery only work when temperature is between 0 - 40 degree C"; "the maximum wind resistance also can be found in FAQ: level 5 winds on the Beau…	1	https://dl.djicdn.com/downloads/Mavic_2/Mavic_2_Pro_Zoom_User_Manual_v2.2_en.pdf	4	NA	FAA009_manual.pdf
32	L1z	1470	rotary	DJI	1	10	NA	0	M	1	-10	NA	0	M	1	40	NA	0	M	1	0	"Don't use aircraft in rain, snow, and fog"	NA	0	M	"Do not use the aircraft in severe weather conditions. These include wind speeds exceeding 10 m/s, snow, rain and fog"; "Phantom 4 cannot operate within the polar areas; always fly in good weather and avoid flying the rain or heavy wind"; "controller and battery only work when temperature is between 0 - 40 degree C"; "the maximum wind resistance also can be found in FAQ: level 5 winds on the Beau…	1	https://dl.djicdn.com/downloads/Mavic_2/Mavic_2_Pro_Zoom_User_Manual_v2.2_en.pdf	4	NA	FAA009_manual.pdf
35	Mavic 2 Enterprise Dual	1360	rotary	DJI	1	10	"29-38 km/hr"	0	M	1	-10	NA	0	M	1	40	NA	0	M	1	0	"DO NOT fly in bad weather conditions such as when it is raining or windy"	NA	0	M	"Aircraft can be used as low as -10, but battery hardly works, and remote controller doesn't work below zero; Do not use the aircraft in severe weather conditions. These include wind speeds exceeding 10 m/s, snow, rain and fog; Optimal battery performance only occurs at temperatures > 20C"	1	https://dl.djicdn.com/downloads/Mavic_2_Enterprise/20190918/Mavic_2_Enterprise_Series_User_Manual-EN.pdf	4	NA	FAA035_manual.pdf
48	Mavic 2 Enterprise	847	rotary	DJI	1	10	NA	0	M	1	-10	NA	0	M	1	40	NA	0	M	1	0	NA	NA	0	M	"Do not use the aircraft in severe weather conditions. These include wind speeds exceeding 10 m/s, snow, rain and fog"	1	https://dl.djicdn.com/downloads/Mavic_2_Enterprise/Mavic_2_Enterprise_User_Manual_EN.pdf	4	NA	FAA048_manual.pdf
29	Mavic Mini	1816	rotary	DJI	1	8	"Scale 4"	0	M	1	0	NA	0	M	1	40	NA	0	M	1	0	"Do not use the aircraft in severe weather conditions. These include wind speeds exceeding 8 m/s, snow, rain, and fog"	NA	0	M	"Do not use the aircraft in severe weather conditions. These include wind speeds exceeding 8 m/s, snow, rain, and fog"	1	https://dl.djicdn.com/downloads/Mavic_Mini/20200930/Mavic_Mini_User_Manual_v1.0_EN.pdf	4	NA	FAA029_manual.pdf
25	Mavic 2	2007	rotary	DJI	1	10	"Do not use in heavy wind, tornadoes, or hurricanes"	0	M	1	-10	NA	0	M	1	40	NA	0	M	1	0	"Do not use in snow, rain, smog, hail"	NA	0	M	"The aircraft is designed to operate in good to moderate weather confitions"	1	https://dl.djicdn.com/downloads/Mavic_2/Mavic_2_Pro_Zoom_User_Manual_v2.2_en.pdf	4	NA	FAA025_manual.pdf
14	Phantom 3 Standard	3803	rotary	DJI	1	10	NA	0	M	1	0	NA	0	M	1	40	NA	0	M	1	0	"DO NOT use the aircraft in adverse weather conditions including rain, snow, fog, and wind speeds exceeding 10 m/s."	NA	0	M	"Do not use the aircraft in severe weather conditions. These include wind speeds exceeding 10 m/s, snow, rain and fog; Optimal battery performance only occurs at temperatures > 20C"	1	https://dl.djicdn.com/downloads/phantom_3/User%20Manual/Phantom_3_Standard_User_Manual_v1.4_en.pdf	4	NA	FAA014_manual.pdf
19	Phantom 3	2393	rotary	DJI	1	10	NA	0	M	1	0	NA	0	M	1	40	NA	0	M	1	0	"DO NOT use the aircraft in adverse weather conditions including rain, snow, fog, and wind speeds exceeding 10 m/s."	NA	0	M	"Do not use the aircraft in severe weather conditions. These include wind speeds exceeding 10 m/s, snow, rain and fog; Optimal battery performance only occurs at temperatures > 20C"	1	https://dl.djicdn.com/downloads/phantom_3/User%20Manual/Phantom_3_Standard_User_Manual_v1.4_en.pdf	4	NA	FAA014_manual.pdf
33	W321	1433	rotary	DJI	1	10	NA	0	M	1	0	NA	0	M	1	40	NA	0	M	1	0	"DO NOT use the aircraft in adverse weather conditions including rain, snow, fog, and wind speeds exceeding 10 m/s."	NA	0	M	"Do not use the aircraft in severe weather conditions. These include wind speeds exceeding 10 m/s, snow, rain and fog; Optimal battery performance only occurs at temperatures > 20C"	1	https://dl.djicdn.com/downloads/phantom_3/User%20Manual/Phantom_3_Standard_User_Manual_v1.4_en.pdf	4	NA	FAA014_manual.pdf
23	Phantom 3 Professional	2217	rotary	DJI	1	10	NA	0	M	1	0	NA	0	M	1	40	NA	0	M	1	0	"Do not use the aircraft in severe weather conditions. These include wind speeds exceeding 10 m/s, snow, rain, and fog."	NA	0	M	NA	1	https://dl.djicdn.com/downloads/phantom_3/User%20Manual/Phantom_3_Professional_User_Manual_v1.8_en.pdf	4	NA	FAA023_manual.pdf
34	Phantom 3 Pro	1430	rotary	DJI	1	10	NA	0	M	1	0	NA	0	M	1	40	NA	0	M	1	0	"Do not use the aircraft in severe weather conditions. These include wind speeds exceeding 10 m/s, snow, rain, and fog."	NA	0	M	NA	1	https://dl.djicdn.com/downloads/phantom_3/User%20Manual/Phantom_3_Professional_User_Manual_v1.8_en.pdf	4	NA	FAA023_manual.pdf
5	Phantom 4 Pro	14316	rotary	DJI	1	10	NA	0	M	1	0	NA	0	M	1	40	NA	0	M	1	0	"Don't use aircraft in rain, snow, and fog"	NA	0	M	"Do not use the aircraft in severe weather conditions. These include wind speeds exceeding 10 m/s, snow, rain and fog; Phantom 4 cannot operate within the polar areas"; "always fly in good weather and avoid flying the rain or heavy wind"; "Optimal battery performance only occurs at temperatures > 20C"	1	https://dl.djicdn.com/downloads/phantom_4_pro/20171017/Phantom_4_Pro_Pro_Plus_User_Manual-EN.pdf	4	NA	FAA005_manual.pdf
16	WM331A	3007	rotary	DJI	1	10	NA	0	M	1	0	NA	0	M	1	40	NA	0	M	1	0	"Don't use aircraft in rain, snow, and fog"	NA	0	M	"Do not use the aircraft in severe weather conditions. These include wind speeds exceeding 10 m/s, snow, rain and fog; Phantom 4 cannot operate within the polar areas"; "always fly in good weather and avoid flying the rain or heavy wind"; "Optimal battery performance only occurs at temperatures > 20C"	1	https://dl.djicdn.com/downloads/phantom_4_pro/20171017/Phantom_4_Pro_Pro_Plus_User_Manual-EN.pdf	4	NA	FAA005_manual.pdf
31	Phantom 4 Pro V2.0	1731	rotary	DJI	1	10	NA	0	M	1	0	NA	0	M	1	40	NA	0	M	1	0	"Do not use the aircraft in severe weather conditions. These include wind speeds exceeding 10 m/s, snow, rain, and fog"	NA	0	M	"Do not use the aircraft in severe weather conditions. These include wind speeds exceeding 10 m/s, snow, rain and fog"	1	https://dl.djicdn.com/downloads/phantom_4_pro/20200108/Phantom_4_Pro_Pro_Plus_Series_User_Manual_EN.pdf	4	NA	FAA031_manual.pdf
45	Phantom 4 Pro v2	931	rotary	DJI	1	10	NA	0	M	1	0	NA	0	M	1	40	NA	0	M	1	0	"Do not use the aircraft in severe weather conditions. These include wind speeds exceeding 10 m/s, snow, rain, and fog"	NA	0	M	"Do not use the aircraft in severe weather conditions. These include wind speeds exceeding 10 m/s, snow, rain and fog"	1	https://dl.djicdn.com/downloads/phantom_4_pro/20200108/Phantom_4_Pro_Pro_Plus_Series_User_Manual_EN.pdf	4	NA	FAA031_manual.pdf
50	WM331S	760	rotary	DJI	1	10	NA	0	M	1	0	NA	0	M	1	40	NA	0	M	1	0	"Do not use the aircraft in severe weather conditions. These include wind speeds exceeding 10 m/s, snow, rain, and fog"	NA	0	M	"Do not use the aircraft in severe weather conditions. These include wind speeds exceeding 10 m/s, snow, rain and fog"	1	https://dl.djicdn.com/downloads/phantom_4_pro/20200108/Phantom_4_Pro_Pro_Plus_Series_User_Manual_EN.pdf	4	NA	FAA031_manual.pdf
7	Phantom 4	8013	rotary	DJI	1	10	NA	0	M	1	0	NA	0	M	1	40	NA	0	M	1	0	"Don't use aircraft in rain, snow, and fog"	NA	0	M	"Do not use the aircraft in severe weather conditions. These include wind speeds exceeding 10 m/s, snow, rain and fog"; "Phantom 4 cannot operatat within the polar areas"; "always fly in good weather and avoid flying the rain or heavy wind"; "Optimal battery performance only occurs at temperatures > 20C"	1	https://dl.djicdn.com/downloads/phantom_4/20170706/Phantom_4_User_Manual_v1.6.pdf	4	NA	FAA007_manual.pdf
40	WM330A	1010	rotary	DJI	1	10	NA	0	M	1	0	NA	0	M	1	40	NA	0	M	1	0	"Don't use aircraft in rain, snow, and fog"	NA	0	M	"Do not use the aircraft in severe weather conditions. These include wind speeds exceeding 10 m/s, snow, rain and fog"; "Phantom 4 cannot operatat within the polar areas"; "always fly in good weather and avoid flying the rain or heavy wind"; "Optimal battery performance only occurs at temperatures > 20C"	1	https://dl.djicdn.com/downloads/phantom_4/20170706/Phantom_4_User_Manual_v1.6.pdf	4	NA	FAA007_manual.pdf
27	Phantom 4 Advanced	1836	rotary	DJI	1	10	NA	0	M	1	0	NA	0	M	1	40	NA	0	M	1	0	"Do not use the aircraft in severe weather conditions. These include wind speeds exceeding 10 m/s, snow, rain, and fog"	NA	0	M	"Do not use the aircraft in severe weather conditions. These include wind speeds exceeding 10 m/s, snow, rain, and fog"	1	https://dl.djicdn.com/downloads/Phantom_4_Advanced/20171010/Phantom_4_Advanced_User_Manual-EN.pdf	4	NA	FAA027_manual.pdf
37	Phantom 3 Advanced	1155	rotary	DJI	1	10	NA	0	M	1	0	NA	0	M	1	40	NA	0	M	1	0	"Do not use the aircraft in severe weather conditions. These include wind speeds exceeding 10 m/s , snow, rain and fog."	NA	0	M	NA	1	https://dl.djicdn.com/downloads/phantom_3/User%20Manual/Phantom_3_Advanced_User_Manual_v1.8_en.pdf	4	NA	FAA037_manual.pdf
46	Phantom 4 Pro+	929	rotary	DJI	1	10	NA	0	M	1	0	NA	0	M	1	40	NA	0	M	1	0	NA	NA	0	M	"Do not use the aircraft in severe weather conditions. These include wind speeds exceeding 10 m/s, snow, rain and fog"	1	https://dl.djicdn.com/downloads/phantom_4_pro/Phantom+4+Pro+Pro+Plus+User+Manual+v1.0.pdf	4	NA	FAA046_manual.pdf
13	Inspire 2	4470	rotary	DJI	1	10	"Avoid flying in heavy wind"	0	M	1	-20	NA	0	M	1	40	NA	0	M	1	0	"Avoid flying in rain, snow, and fog"	NA	0	M	"Do not use the aircraft in severe weather conditions. These include wind speeds exceeding 10 m/s, snow, rain and fog"; "Optimal battery performance only occurs at temperatures > 20C"	1	https://dl.djicdn.com/downloads/inspire_2/20180518/INSPIRE_2_User_Manual_EN1.pdf	4	NA	FAA013_manual.pdf
21	Inspire 1	2267	rotary	DJI	1	10	NA	0	M	1	-10	NA	0	M	1	40	NA	0	M	1	0	"Do not use the aircraft in severe weather conditions. These include wind speeds exceeding 10 m/s, snow, rain, and smog."	NA	0	M	NA	1	https://dl.djicdn.com/downloads/INSPIRE+1+series/20171221/INSPIRE_1_V2.0_User_Manual_EN.pdf	4	NA	FAA021_manual.pdf
41	Matrice 210	980	rotary	DJI	1	12	NA	0	M	1	-20	NA	0	M	1	45	NA	0	M	1	10	The statement in the manual ("Do not use the aircraft in severe weather conditions. These include wind speeds exceeding 10 m/s, snow, rain, and fog.") contradicts the precipitation tolerance (10 mm/h) and the maximum wind tolerance (12 m/s) listed in other pages of the manual.	43	0	M	The statement in the manual ("Do not use the aircraft in severe weather conditions. These include wind speeds exceeding 10 m/s, snow, rain, and fog.") contradicts the precipitation tolerance (10 mm/h) and the maximum wind tolerance (12 m/s) listed in other pages of the manual.	1	https://dl.djicdn.com/downloads/M200/20181120R/Matrice_210_210_RTK_User_Manual_v1.4_EN.pdf	4	NA	FAA041_manual.pdf
22	Bebop 2	2241	rotary	Parrot	1	16.67	NA	0	W	1	5	NA	0	D	1	40	NA	0	D	1	0	"Do not use the Parrot Bebop 2 in adverse weather conditions such as rain, strong winds, and snow, or in poor visibility conditions, for example, at night."; "Do not use this device near liquids. Do not land the Parrot Bebop 2 on water or any wet surface as this may cause irreversible damage."; "Do not piloted the Parrot Bebop 2 whilst it is raining, snowing or in a foggy environment."	NA	0	M	"Do not use the Parrot Bebop 2 in adverse weather conditions (rain, strong wind or snow) or when visibility is poor (at night)."	3	https://www.parrot.com/files/s3fs-public/firmware/mcpkg01218a_bebop_2_fpv_062018_qsg-eu1.pdf; https://www.parrot.com/us/drones/parrot-bebop-2	4	support@parrot.com (response received on May 14, 2020)	FAA022_manual.pdf; FAA022_website.pdf; FAA022_email.pdf
49	Bebop drone 2	802	rotary	Parrot	1	16.67	NA	0	W	1	5	NA	0	D	1	40	NA	0	D	1	0	"Do not use the Parrot Bebop 2 in adverse weather conditions such as rain, strong winds, and snow, or in poor visibility conditions, for example, at night."; "Do not use this device near liquids. Do not land the Parrot Bebop 2 on water or any wet surface as this may cause irreversible damage."; "Do not piloted the Parrot Bebop 2 whilst it is raining, snowing or in a foggy environment."	NA	0	M	"Do not use the Parrot Bebop 2 in adverse weather conditions (rain, strong wind or snow) or when visibility is poor (at night)."	3	https://www.parrot.com/files/s3fs-public/firmware/mcpkg01218a_bebop_2_fpv_062018_qsg-eu1.pdf; https://www.parrot.com/us/drones/parrot-bebop-2	4	support@parrot.com (response received on May 14, 2020)	FAA022_manual.pdf; FAA022_website.pdf; FAA022_email.pdf
26	Anafi	1987	rotary	Parrot	1	13.8	NA	0	M	1	-10	NA	0	M	1	40	NA	0	M	1	0	"Do not fly the ANAFI in the rain, fog, snow, or in a wind exceeding 14 meters per second"	NA	0	M	"Do not fly the ANAFI in the rain, fog, snow, or in a wind exceeding 14 meters per second"	1	https://support.parrot.com/files/s3fs-public/firmware/anafi_user_guide_v2.6.2.pdf	4	NA	FAA026_manual.pdf
30	Solo	1815	rotary	3DR	1	11	NA	0	M	1	0	NA	0	M	1	45	NA	0	M	1	0	"Don't fly Solo in extreme weather conditions such as rain, high winds, snow, or fog. Such weather conditions can permanently damage Solo or cause instability in flight."	NA	0	M	NA	1	https://www.drones.nl/media/files/drones/1456527966-3dr-solo-v8-02-05-16.pdf	4	NA	FAA030_manual.pdf
38	Breeze 4K	1028	rotary	Yuneec	0	NA	"Do not use Breeze in adverse weather conditions such as rain, strong winds and snow, or in poor visibility conditions, for example, at night."	NA	M	1	0	NA	0	M	1	40	NA	0	M	1	0	"Do not use Breeze in adverse weather conditions such as rain, strong winds and snow, or in poor visibility conditions, for example, at night."	NA	0	M	NA	4	https://us.yuneec.com/files/downloads/breeze/Breeze_user_manual_v2.pdf	3	NA	FAA038_manual.pdf
39	Breeze	1014	rotary	Yuneec	0	NA	strong winds	NA	M	1	0	NA	0	M	1	40	NA	0	M	1	0	"Do not use Breeze in adverse weather conditions such as rain, strong winds and snow, or in poor visibility conditions, for example, at night."	NA	0	M	"Do not use Breeze in adverse weather conditions such as rain, strong winds and snow, or in poor visibility conditions, for example, at night."	4	https://us.yuneec.com/files/downloads/breeze/Breeze_user_manual_v2.pdf	3	emailed cs@yuneecusa.com on May 12, 2020, no response	FAA039_manual.pdf
24	Typhoon H	2189	rotary	Yuneec	0	NA	"Never operate your aircraft in poor or severe weather conditions including heavy winds, precipitation, lightning, etc."	NA	M	0	NA	NA	NA	NA	0	NA	NA	NA	NA	1	0	"Never operate your aircraft in poor or severe weather conditions including heavy winds, precipitation, lightning, etc."	NA	0	M	NA	4	https://us.yuneec.com/files/downloads/typhoon-h/Typhoon%20H%20User%20Manual-V1.2.pdf	1	emailed uscs@yuneec.com on May 13, 2020, no response	FAA024_manual.pdf
12	Karma	4708	rotary	GoPro	0	NA	"Don’t fly in fog, high winds, rain or snow."	NA	M	0	NA	"Avoid operating Karma in extreme temperatures"	NA	W	0	NA	"Avoid operating Karma in extreme temperatures"	0	W	1	0	"Don’t fly in fog, high winds, rain or snow."	NA	0	M	NA	4	https://gopro.com/content/dam/help/karma/manuals/Karma_UM_ENG_REVA_Web.pdf; https://community.gopro.com/t5/en/Understanding-Environmental-Factors-when-Flying-with-Karma/ta-p/388203#	2	NA	FAA012_manual.pdf; FAA012_website.pdf
43	Evo	961	rotary	Autel	0	NA	(Listed under 'Preflight Checklist'): "Check the weather, including air temperature and wind speed"	NA	M	1	0	NA	0	M	1	40	NA	0	M	1	0	"Avoid flying in hazardous situations or severe weather conditions, including rain, storms, hail, and snow"	NA	0	M	"Avoid flying in hazardous situations or severe weather conditions, including rain, storms, hail, and snow"	4	https://cdn.shopify.com/s/files/1/0268/6264/9449/files/EVO-User-Manual-English_New_6-20-2019_-_Secured.pdf?v=1593553617	3	NA	FAA043_manual.pdf
47	HS100	914	rotary	Holy Stone	0	NA	NA	NA	NA	1	0	NA	0	M	1	40	NA	0	M	0	NA	NA	NA	0	M	NA	4	http://holystone.com/File/down/id/8.html	2	ca@holystone.com	FAA047_manual.pdf
17	Mavic	2888
8	SS2.5	7899
36	SSv3.0	1180
	Legend
		Grouped rows pertaining to the same model
		Copies of a drone model (not included in median calculations)
		Drones without data for all 4 parameters (not included in median calculations)
		No information found based on model name (not included in median calculations)

## Sheet: Weather-resistant drone class
FAA_rank	model	registrations	type	manufacturer	mws_b	mws_n	mws_q	mws_m	mws_s	mint_b	mint_n	mint_q	mint_m	mint_s	maxt_b	maxt_n	maxt_q	maxt_m	maxt_s	maxp_b	maxp_n	maxp_q	IP_rating	maxp_m	maxp_s	misc_weather	avail	urls	n_params	contact	file_name
72	Matrice 200	463	rotary	DJI	1	12	NA	0	M	1	-20	NA	0	M	1	45	NA	0	M	1	10	The statement in the manual ("Do not use the aircraft in severe weather conditions. These include wind speeds exceeding 10 m/s, snow, rain, and fog.") contradicts the precipitation tolerance (10 mm/h) and the maximum wind tolerance (12 m/s) listed in other pages of the manual.	43	0	m	NA	1	https://dl.djicdn.com/downloads/M200/20181120R/Matrice_200_User_Manual_v1.4_EN.pdf	4	NA	FAA072_manual.pdf
143	M200	184	rotary	DJI	1	12	NA	0	M	1	-20	NA	0	M	1	45	NA	0	M	1	10	The statement in the manual ("Do not use the aircraft in severe weather conditions. These include wind speeds exceeding 10 m/s, snow, rain, and fog.") contradicts the precipitation tolerance (10 mm/h) and the maximum wind tolerance (12 m/s) listed in other pages of the manual.	43	0	m	NA	1	https://dl.djicdn.com/downloads/M200/20181120R/Matrice_200_User_Manual_v1.4_EN.pdf	4	NA	FAA072_manual.pdf
86	M210	377	rotary	DJI	1	12	NA	0	M	1	-20	NA	0	M	1	45	NA	0	M	1	10	The statement in the manual ("Do not use the aircraft in severe weather conditions. These include wind speeds exceeding 10 m/s, snow, rain, and fog.") contradicts the precipitation tolerance (10 mm/h) and the maximum wind tolerance (12 m/s) listed in other pages of the manual.	43	0	m	NA	1	https://dl.djicdn.com/downloads/M200/20181120R/Matrice_210_210_RTK_User_Manual_v1.4_EN.pdf	4	NA	FAA086_manual.pdf
363	Matrice M210	52	rotary	DJI	1	12	NA	0	M	1	-20	NA	0	M	1	45	NA	0	M	1	10	The statement in the manual ("Do not use the aircraft in severe weather conditions. These include wind speeds exceeding 10 m/s, snow, rain, and fog.") contradicts the precipitation tolerance (10 mm/h) and the maximum wind tolerance (12 m/s) listed in other pages of the manual.	43	0	m	NA	1	https://dl.djicdn.com/downloads/M200/20181120R/Matrice_210_210_RTK_User_Manual_v1.4_EN.pdf	4	NA	FAA086_manual.pdf
227	M210 RTK	95	rotary	DJI	1	12	NA	0	M	1	-20	NA	0	M	1	45	NA	0	M	1	10	The statement in the manual ("Do not use the aircraft in severe weather conditions. These include wind speeds exceeding 10 m/s, snow, rain, and fog.") contradicts the precipitation tolerance (10 mm/h) and the maximum wind tolerance (12 m/s) listed in other pages of the manual.	43	0	m	NA	1	https://dl.djicdn.com/downloads/M200/20181120R/Matrice_210_210_RTK_User_Manual_v1.4_EN.pdf	4	NA	FAA227_manual.pdf
297	M210RTK	66	rotary	DJI	1	12	NA	0	M	1	-20	NA	0	M	1	45	NA	0	M	1	10	The statement in the manual ("Do not use the aircraft in severe weather conditions. These include wind speeds exceeding 10 m/s, snow, rain, and fog.") contradicts the precipitation tolerance (10 mm/h) and the maximum wind tolerance (12 m/s) listed in other pages of the manual.	43	0	m	NA	1	https://dl.djicdn.com/downloads/M200/20181120R/Matrice_210_210_RTK_User_Manual_v1.4_EN.pdf	4	NA	FAA227_manual.pdf
125	Matrice 200 v2	237	rotary	DJI	1	12	NA	0	M	1	-20	NA	0	M	1	50	NA	0	M	1	10	The statement in the manual ("Do not use the aircraft in severe weather conditions. These include wind speeds exceeding 10 m/s, snow, rain, and fog.") contradicts the precipitation tolerance (10 mm/h) and the maximum wind tolerance (12 m/s) listed in other pages of the manual.	43	0	m	NA	1	https://dl.djicdn.com/downloads/m200_v2/20190617/M200_V2_UM_EN_v1.0.pdf	4	NA	FAA125_manual.pdf
482	M200 v2	36	rotary	DJI	1	12	NA	0	M	1	-20	NA	0	M	1	50	NA	0	M	1	10	The statement in the manual ("Do not use the aircraft in severe weather conditions. These include wind speeds exceeding 10 m/s, snow, rain, and fog.") contradicts the precipitation tolerance (10 mm/h) and the maximum wind tolerance (12 m/s) listed in other pages of the manual.	43	0	m	NA	1	https://dl.djicdn.com/downloads/m200_v2/20190617/M200_V2_UM_EN_v1.0.pdf	4	NA	FAA125_manual.pdf
99	Matrice 210 V2	295	rotary	DJI	1	12	NA	0	M	1	-20	NA	0	M	1	50	NA	0	M	1	10	The statement in the manual ("Do not use the aircraft in severe weather conditions. These include wind speeds exceeding 10 m/s, snow, rain, and fog.") contradicts the precipitation tolerance (10 mm/h) and the maximum wind tolerance (12 m/s) listed in other pages of the manual.	43	0	m	NA	1	https://dl.djicdn.com/downloads/m200_v2/20190228/M210_V2_M210_RTK_V2_User_Manual_v1.0_EN.pdf	4	NA	FAA099_manual.pdf
243	M210 V2	83	rotary	DJI	1	12	NA	0	M	1	-20	NA	0	M	1	50	NA	0	M	1	10	The statement in the manual ("Do not use the aircraft in severe weather conditions. These include wind speeds exceeding 10 m/s, snow, rain, and fog.") contradicts the precipitation tolerance (10 mm/h) and the maximum wind tolerance (12 m/s) listed in other pages of the manual.	43	0	m	NA	1	https://dl.djicdn.com/downloads/m200_v2/20190228/M210_V2_M210_RTK_V2_User_Manual_v1.0_EN.pdf	4	NA	FAA099_manual.pdf
292	Matrice 210 RTK V2	68	rotary	DJI	1	12	NA	0	M	1	-20	NA	0	M	1	50	NA	0	M	1	10	The statement in the manual ("Do not use the aircraft in severe weather conditions. These include wind speeds exceeding 10 m/s, snow, rain, and fog.") contradicts the precipitation tolerance (10 mm/h) and the maximum wind tolerance (12 m/s) listed in other pages of the manual.	43	0	m	NA	1	https://dl.djicdn.com/downloads/m200_v2/20190228/M210_V2_M210_RTK_V2_User_Manual_v1.0_EN.pdf	4	NA	FAA292_manual.pdf
496	M210 RTK V2	34	rotary	DJI	1	12	NA	0	M	1	-20	NA	0	M	1	50	NA	0	M	1	10	The statement in the manual ("Do not use the aircraft in severe weather conditions. These include wind speeds exceeding 10 m/s, snow, rain, and fog.") contradicts the precipitation tolerance (10 mm/h) and the maximum wind tolerance (12 m/s) listed in other pages of the manual.	43	0	m	NA	1	https://dl.djicdn.com/downloads/m200_v2/20190228/M210_V2_M210_RTK_V2_User_Manual_v1.0_EN.pdf	4	NA	FAA292_manual.pdf
383	Indago 3.1	48	rotary	Lockheed Martin	1	11.18	NA	0	D	1	-34.44	NA	0	D	1	48.89	NA	0	D	1	6.99	NA	54	0	D	"One thing to be noted, the published tolerances are for general, broad customer use where we have vast operational history of performance. Actual needs vary, thus operating tolerances are proven situationally by the operator with various factors in mind (altitude, weather, temperatures, interferences, etc.)."	3	https://www.lockheedmartin.com/en-us/products/indago-vtol-uav.html	4	jeff.d.gardner@lmco.com	FAA383_email.pdf
500	WingtraOne	34	hybrid	Wingtra	1	8	NA	0	M	1	-10	NA	0	M	1	40	NA	0	M	1	NA	“Do not fly in case of rain, snow, or fog. Always check the weather forecast. If any precipitation appears during the flight, press Return To Home (RTH) immediately to ensure that the drone lands safely. Precipitation is dangerous because water drops can clog the airspeed sensor (pitot tube), which gives incorrect readings that may cause a crash.”	54	0	M,W	"not recommended to fly in fog, rain and snow"	1	https://wingtra.b-cdn.net/wp-content/uploads/Wingtra-Technical-Specifications.pdf; https://knowledge.wingtra.com/environmental-conditions	4	NA	FAA500_manual.pdf
170	Zip	150	fixed	Zipline International Inc.	1	14	NA	0	B	1	-20	NA	0	B	1	46	NA	0	B	1	50	Any precipitation less than violent rain (50mm/hr of rain)	NA	0	B	NA	3	NA	4	eric.lasker@flyzipline.com	FAA170_brochure.pdf
460	MD4-1000	37	rotary	Microdrones	1	12	NA	0	B	1	-10	NA	0	B	1	50	NA	0	B	0	NA	NA	43	0	D	"I have seen our md4-1000 drone in heavy rain condition (in the 10-30mm/h range) and it was flying perfectly well, so I presume that flying under slight, moderate and heavy rain showers is ok, but I certainly wont recommend flying in violent rain showers. Also note that sometimes, strong winds will also impact the flying capabilities if the rain is paired with a strong storm."	3	NA	3	sebastien.long@microdrones.com	FAA460_brochure.pdf, FAA460_email.pdf
385	Splash Drone 3	48	rotary	Swellpro	1	8	a. Typical Maximum = 8m/s (11-16knots)(F4) b. Typical Gusts = 12m/s (22-27Knots) (F6) Peak	0	W	1	-10	NA	0	W	1	40	NA	0	W	0	NA	"Yes, the whole system is designed for all weather use. It can fly in heavy rain, and start/land on water. Some people even bring it to fly in South Pole. Definitely no problem flying in Snow...Actually we don't have the exact data about this [mm/h]. But we do fly it heavy rain...It is IP67. We use High/low pressure machine to test the waterproof ability."	67	0	D	NA	2	https://store.swellpro.com/products/splashdrone-3-waterproof-base-platform	3	erichu@swellpro.com	FAA385_email.pdf
464	SkyRanger	37	rotary	Aeryon	1	18	NA	0	B	1	-30	NA	0	B	1	50	NA	0	B	0	NA	"the SkyRanger can be flown in the rain, it is intended for use in challenging environments. Flights in the rain do not void the warranty or violate the operating envelope at all. I don’t think we have ever specified the rainfall rate that we can tolerate, but I believe the qualification tests for the IP rating have higher flows than a typical thunder storm."	53	0	B, D	All-weather operations	2	https://flir.netx.net/file/asset/19042/original ; https://flir.netx.net/file/asset/19049/original	3	Marcus.White@flir.com	FAA464_brochure.pdf, FAA464_brochure2.pdf
302	Snap	64	rotary	Vantage Robotics	1	11.2	NA	0	W	1	-17.8	NA	0	W	1	37.8	NA	0	W	0	NA	"Heavy rain okay"	NA	NA	W	NA	4	https://vantagerobotics.com/homepage-shopify/specs	3	NA	NA
111	Hummingbird V2	268	hybrid	Wing Aviation LLC	0	NA	NA	NA	NA	0	NA	NA	NA	NA	0	NA	NA	NA	NA	0	NA	NA	NA	NA	NA	"Initially we will operate during daylight hours and in favourable weather conditions. However, our drones are designed to fly safely delivering a package in a strong breeze and rain."	4	https://wing.com/about-delivery/	0	NA	NA
347	HummingbirdnV2	55	hybrid	Wing Aviation LLC	0	NA	NA	NA	NA	0	NA	NA	NA	NA	0	NA	NA	NA	NA	0	NA	NA	NA	NA	NA	"Initially we will operate during daylight hours and in favourable weather conditions. However, our drones are designed to fly safely delivering a package in a strong breeze and rain."	4	https://wing.com/about-delivery/	0	NA	NA
190	Hummingbird V2	130	hybrid	Google Inc.	0	NA	NA	NA	NA	0	NA	NA	NA	NA	0	NA	NA	NA	NA	0	NA	NA	NA	NA	NA	"Initially we will operate during daylight hours and in favourable weather conditions. However, our drones are designed to fly safely delivering a package in a strong breeze and rain."	4	https://wing.com/about-delivery/	0	NA	NA
339	Hummingbird V2	57	hybrid	Google LLC.	0	NA	NA	NA	NA	0	NA	NA	NA	NA	0	NA	NA	NA	NA	0	NA	NA	NA	NA	NA	"Initially we will operate during daylight hours and in favourable weather conditions. However, our drones are designed to fly safely delivering a package in a strong breeze and rain."	4	https://wing.com/about-delivery/	0	NA	NA
452	Puma Block 3	38	fixed	AeroVironment	0	NA	NA	NA	NA	0	NA	NA	NA	NA	0	NA	NA	NA	NA	1	25.4	NA	NA	0	W	Video says it can tolerate "over 1 inch of rain per hour of flight"	4	https://www.avinc.com/uas/view/puma	1	NA	NA
278	Blackbird Block 1.5	72	rotary	Nightingale Security	1	17.88	NA	0	B	1	-17.78	NA	0	B	1	50	NA	0	B	0	NA	"Our fully-autonomous system flies patrols day and night, in rain and snow…"	NA	NA	B	NA	4	https://www.nightingalesecurity.com/wp-content/uploads/2020/03/Nightingale_Security_Brochure_Digital_S12020.pdf	3	ras@nightingalesecurity.com on June 3, June 15 (no response)	FAA278_brochure.pdf
	Legend
		Grouped rows pertaining to the same model
		All data available, except max precipitation is only defined as an IP rating (not mm/h)
		Drones without data for all 4 parameters

## Sheet: Key
FAA_rank	drone model ranking according to FAA
model	drone model name according to FAA (do not change)
registrations	integer: Total Part 107 (commercial) registrations as of 2020-04-21
type	character: 'fixed', 'rotary', or 'hybrid'
manufacturer	character: company name
mws_b	integer binary: if maximum wind speed is reported numerically, equals 1. Otherwise 0.
mws_n	numeric: maximum wind speed numeric (m/s)
mws_q	character: maximum wind speed (qualitative description)
mws_m	integer binary: equals 1 if information exists describing methodology to calculate mws, otherwise 0
mws_s	character: maximum wind speed data source ('M' = user manual, 'B' = brochure or advertisement, 'W' = company website, 'D' = direct correspondance through phone or email)
mint_b	integer binary: if minimum operating temperature is reported numerically, equals 1. Otherwise 0.
mint_n	numeric: minimum operating temperature (degrees C)
mint_q	character: minimum operating temperature (qualitative description)
mint_m	integer binary: equals 1 if information exists describing methodology to calculate mint, otherwise 0
mint_s	character: minimum operating temperature data source ('M' = user manual, 'B' = brochure or advertisement, 'W' = company website, 'D' = direct correspondance through phone or email)
maxt_b	integer binary: if maximum operating temperature is reported numerically, equals 1. Otherwise 0.
maxt_n	numeric: maximum operating temperature (degrees C)
maxt_q	character: maximum operating temperature (qualitative description)
maxt_m	integer binary: equals 1 if information exists describing methodology to calculate maxt, otherwise 0
maxt_s	character: maximum operating temperature data source ('M' = user manual, 'B' = brochure or advertisement, 'W' = company website, 'D' = direct correspondance through phone or email)
maxp_b	integer binary: if maximum precipitation is reported (either numerically or qualitatively), equals 1. Otherwise 0.
maxp_n	numeric: maximum precipitation (mm/hour)
maxp_q	character: maximum precipitation (qualitative description)
IP_rating	numeric: ingress protection rating
maxp_m	integer binary: equals 1 if information exists describing methodology to calculate maxp, otherwise 0
maxp_s	character: maximum precipitation data source ('M' = user manual, 'B' = brochure or advertisement, 'W' = company website, 'D' = direct correspondance through phone or email)
misc_weather	character: description of any other information provided about weather
avail	integer: data accessibility/availability ranking (1 = all data in user manual, 2 = all data in user manual, brochure, or website, 3 = all data available through 1, 2, email, or phone call, 4 = all data not available)
urls	character: a list of any relevant urls linking to data or information, with all list items separated by semicolons
n_params	integer: number of weather parameters available (this is a cross-check; should simply be the sum of mws_b, mint_b, maxt_b, and maxp_b)
contact	character: any relevant contact information used, including person contact, email, date of contact
file_name	character: a list of file names used for saved documents (pdf of manual is the priority, then brochure), with all list items separated by semicolons
